# Supplementary material for: Extracting immunological and clinical heterogeneity across autoimmune rheumatic diseases by cohort-wide immunophenotyping
Source: Ann Rheum Dis. 2023 Oct 30;83(2):242–52. doi: 10.1136/ard-2023-224537 (PMC10850648; doi:10.1136/ard-2023-224537)
Supplement: Supplementary data [file ard-2023-224537supp002.xlsx]

## Sheet: TableS4
	Supplementary Table 4. Associations of the immune cell types with the patient clusters.
	Clusters	Immune cell type	Beta	SE	Adjusted R2	FDR-q
	Cluster 1	CD4T	0.1506	0.0375	0.841	1.0.E-04
		NaiveCD4T	0.0848	0.0474	0.743	9.5.E-02
		TEMRACD4T	-0.0261	0.0421	0.821	5.9.E-01
		EMCD4T	-0.0327	0.0386	0.842	4.5.E-01
		CMCD4T	0.0786	0.0408	0.807	7.1.E-02
		aCD4T	0.0313	0.0378	0.843	4.6.E-01
		Th1	0.2223	0.0536	0.68	6.1.E-05
		aTh1	0.0956	0.0386	0.836	1.9.E-02
		Th17	-0.1508	0.0556	0.661	9.8.E-03
		aTh17	0.082	0.0577	0.629	1.9.E-01
		CXCR3pCCR6pTh	-0.0811	0.0401	0.828	5.8.E-02
		aCXCR3pCCR6pTh	0.0272	0.0436	0.786	5.9.E-01
		Tfh	-0.0659	0.0211	0.951	2.7.E-03
		aTfh	0.0039	0.0624	0.566	9.6.E-01
		CCR6nTfh	-0.0288	0.0286	0.911	3.7.E-01
		CCR6pTfh	-0.1098	0.0386	0.836	6.7.E-03
		Treg	-0.0673	0.0208	0.954	1.9.E-03
		aTreg	-0.0341	0.0385	0.844	4.3.E-01
		NaiveTreg	0.0737	0.0549	0.668	2.2.E-01
		MemoryTreg	-0.0734	0.0238	0.939	3.2.E-03
		CD8T	0.004	0.0312	0.903	9.2.E-01
		NaiveCD8T	-0.0199	0.0394	0.826	6.6.E-01
		TEMRACD8T	0.0138	0.0499	0.752	8.1.E-01
		EMCD8T	0.0462	0.053	0.712	4.4.E-01
		CMCD8T	-0.0476	0.0521	0.717	4.1.E-01
		aCD8T	-0.0338	0.0365	0.863	4.1.E-01
		CXCR3pCCR6nCD8T	0.1034	0.0448	0.776	3.0.E-02
		CCR6pCD8T	-0.0761	0.0583	0.647	2.3.E-01
		aCXCR3pCCR6nCD8T	0.0343	0.0418	0.824	4.7.E-01
		aCCR6pCD8T	0.1049	0.0536	0.697	6.7.E-02
		Bcell	-0.0367	0.0204	0.947	9.3.E-02
		CD20pBcell	-0.0032	0.0212	0.94	9.0.E-01
		CD20pIgM_memory	0.0824	0.0559	0.637	1.7.E-01
		CD20pNaiveB	-0.0038	0.0412	0.771	9.4.E-01
		CD20pBeff	-0.0176	0.0514	0.69	7.7.E-01
		CD20pBcm	0.0479	0.0626	0.535	5.0.E-01
		Plasmablast	-0.2082	0.0691	0.51	3.9.E-03
		NK	0.0412	0.0307	0.898	2.2.E-01
		CD16pNK	0.064	0.0319	0.888	6.0.E-02
		CD16nNK	-0.0143	0.08	0.32	8.8.E-01
		DC	0.0654	0.0451	0.785	1.8.E-01
		PlasmacytoidDC	0.1322	0.0583	0.622	3.3.E-02
		MyeloidDC	0.0354	0.0546	0.7	5.7.E-01
		Monocyte	0.0484	0.0301	0.906	1.4.E-01
		ClassicalMonocyte	0.0601	0.0377	0.855	1.4.E-01
		NonClassicalMonocyte	-0.0161	0.0564	0.664	8.1.E-01
	Cluster 2	CD4T	-0.1774	0.073	0.84	2.2.E-02
		NaiveCD4T	-0.31	0.0914	0.745	1.1.E-03
		TEMRACD4T	-0.114	0.0815	0.821	2.0.E-01
		EMCD4T	0.0783	0.0747	0.842	3.4.E-01
		CMCD4T	0.0111	0.0791	0.807	9.1.E-01
		aCD4T	0.2153	0.073	0.845	4.8.E-03
		Th1	-0.0633	0.1048	0.675	6.0.E-01
		aTh1	0.0125	0.0749	0.835	8.9.E-01
		Th17	0.0016	0.1081	0.658	9.9.E-01
		aTh17	-0.2712	0.1114	0.63	2.1.E-02
		CXCR3pCCR6pTh	-0.0458	0.0777	0.827	6.1.E-01
		aCXCR3pCCR6pTh	-0.0157	0.0845	0.786	8.8.E-01
		Tfh	-0.0276	0.041	0.951	5.6.E-01
		aTfh	0.0355	0.1209	0.566	8.0.E-01
		CCR6nTfh	-0.0833	0.0554	0.911	1.7.E-01
		CCR6pTfh	0.0482	0.0751	0.834	5.8.E-01
		Treg	-0.0075	0.0406	0.954	8.8.E-01
		aTreg	-0.1348	0.0745	0.844	9.1.E-02
		NaiveTreg	0.4591	0.1053	0.674	2.4.E-05
		MemoryTreg	-0.0428	0.0464	0.939	4.1.E-01
		CD8T	-0.0169	0.0603	0.903	8.1.E-01
		NaiveCD8T	-0.0511	0.0763	0.826	5.6.E-01
		TEMRACD8T	-0.0828	0.0967	0.752	4.5.E-01
		EMCD8T	-0.0693	0.1026	0.712	5.6.E-01
		CMCD8T	0.2018	0.1007	0.718	6.1.E-02
		aCD8T	-0.0665	0.0707	0.863	4.0.E-01
		CXCR3pCCR6nCD8T	-0.1591	0.0868	0.775	8.7.E-02
		CCR6pCD8T	-0.0492	0.113	0.647	7.1.E-01
		aCXCR3pCCR6nCD8T	-0.1596	0.0807	0.825	6.4.E-02
		aCCR6pCD8T	-0.0135	0.104	0.696	9.1.E-01
		Bcell	0.127	0.0393	0.947	1.9.E-03
		CD20pBcell	0.0613	0.0411	0.94	1.7.E-01
		CD20pIgM_memory	-0.2152	0.1082	0.638	6.3.E-02
		CD20pNaiveB	-0.1535	0.0796	0.772	7.1.E-02
		CD20pBeff	0.1493	0.0994	0.69	1.7.E-01
		CD20pBcm	0.0929	0.1213	0.535	5.0.E-01
		Plasmablast	-0.138	0.1344	0.506	3.5.E-01
		NK	-0.1048	0.0594	0.898	1.0.E-01
		CD16pNK	-0.1854	0.0617	0.889	4.0.E-03
		CD16nNK	-0.0614	0.155	0.32	7.3.E-01
		DC	0.1009	0.0873	0.785	2.9.E-01
		PlasmacytoidDC	-0.0355	0.1131	0.62	7.9.E-01
		MyeloidDC	0.2689	0.1053	0.702	1.5.E-02
		Monocyte	-0.3133	0.0575	0.909	1.2.E-07
		ClassicalMonocyte	-0.381	0.0721	0.859	2.8.E-07
		NonClassicalMonocyte	0.146	0.1092	0.664	2.2.E-01
	Cluster 3	CD4T	-0.2284	0.0436	0.843	3.7.E-07
		NaiveCD4T	-0.1948	0.0552	0.745	6.8.E-04
		TEMRACD4T	0.0334	0.0493	0.821	5.5.E-01
		EMCD4T	-0.0126	0.0452	0.842	8.1.E-01
		CMCD4T	-0.1175	0.0477	0.808	2.0.E-02
		aCD4T	-0.097	0.0442	0.844	3.9.E-02
		Th1	-0.1371	0.0632	0.676	4.1.E-02
		aTh1	-0.0631	0.0452	0.835	2.0.E-01
		Th17	0.0649	0.0653	0.659	3.7.E-01
		aTh17	-0.0553	0.0675	0.628	4.7.E-01
		CXCR3pCCR6pTh	0.1623	0.0467	0.829	8.2.E-04
		aCXCR3pCCR6pTh	-0.0186	0.0511	0.786	7.5.E-01
		Tfh	0.1053	0.0246	0.951	3.3.E-05
		aTfh	0.0266	0.0731	0.566	7.5.E-01
		CCR6nTfh	0.0519	0.0335	0.911	1.5.E-01
		CCR6pTfh	0.135	0.0452	0.836	4.2.E-03
		Treg	0.0331	0.0245	0.954	2.2.E-01
		aTreg	0.0388	0.0451	0.844	4.4.E-01
		NaiveTreg	-0.1596	0.0641	0.669	1.8.E-02
		MemoryTreg	0.0506	0.028	0.939	9.2.E-02
		CD8T	-0.0671	0.0364	0.903	8.6.E-02
		NaiveCD8T	-0.0452	0.0461	0.826	3.8.E-01
		TEMRACD8T	-0.14	0.0583	0.753	2.3.E-02
		EMCD8T	-0.1302	0.0619	0.713	4.8.E-02
		CMCD8T	-0.1152	0.0609	0.718	7.7.E-02
		aCD8T	-0.0037	0.0428	0.863	9.4.E-01
		CXCR3pCCR6nCD8T	-0.1012	0.0525	0.775	7.1.E-02
		CCR6pCD8T	0.0624	0.0683	0.647	4.1.E-01
		aCXCR3pCCR6nCD8T	-0.0244	0.0489	0.824	6.7.E-01
		aCCR6pCD8T	-0.033	0.0628	0.696	6.5.E-01
		Bcell	-0.0263	0.0239	0.947	3.2.E-01
		CD20pBcell	-0.0773	0.0247	0.94	2.7.E-03
		CD20pIgM_memory	0.0791	0.0655	0.637	2.7.E-01
		CD20pNaiveB	-0.1233	0.048	0.773	1.5.E-02
		CD20pBeff	-0.0668	0.0601	0.69	3.1.E-01
		CD20pBcm	0.1599	0.0731	0.537	4.0.E-02
		Plasmablast	0.346	0.0805	0.515	3.1.E-05
		NK	-0.027	0.0359	0.898	5.1.E-01
		CD16pNK	-0.0217	0.0375	0.888	6.2.E-01
		CD16nNK	-0.0493	0.0936	0.32	6.5.E-01
		DC	-0.0108	0.0528	0.784	8.6.E-01
		PlasmacytoidDC	-0.122	0.0683	0.621	9.6.E-02
		MyeloidDC	-0.1515	0.0637	0.702	2.5.E-02
		Monocyte	-0.0945	0.0352	0.907	1.1.E-02
		ClassicalMonocyte	-0.0984	0.0441	0.855	3.6.E-02
		NonClassicalMonocyte	-0.0811	0.066	0.664	2.6.E-01
	Cluster 4	CD4T	0.1221	0.0371	0.841	1.5.E-03
		NaiveCD4T	0.0975	0.0467	0.743	5.0.E-02
		TEMRACD4T	-0.0139	0.0415	0.821	7.7.E-01
		EMCD4T	-0.0223	0.038	0.842	6.1.E-01
		CMCD4T	-0.0085	0.0403	0.807	8.6.E-01
		aCD4T	0.0156	0.0373	0.843	7.2.E-01
		Th1	0.1824	0.053	0.679	9.3.E-04
		aTh1	0.0596	0.0381	0.835	1.5.E-01
		Th17	-0.0543	0.055	0.659	3.7.E-01
		aTh17	-0.0424	0.0569	0.628	5.1.E-01
		CXCR3pCCR6pTh	-0.0306	0.0396	0.827	4.9.E-01
		aCXCR3pCCR6pTh	0.0341	0.043	0.786	4.8.E-01
		Tfh	-0.0684	0.0208	0.951	1.6.E-03
		aTfh	0.0354	0.0615	0.566	6.2.E-01
		CCR6nTfh	-0.0185	0.0282	0.911	5.7.E-01
		CCR6pTfh	-0.1093	0.038	0.836	6.1.E-03
		Treg	-0.0222	0.0206	0.954	3.3.E-01
		aTreg	-0.0185	0.038	0.844	6.8.E-01
		NaiveTreg	0.0791	0.0541	0.668	1.8.E-01
		MemoryTreg	-0.0242	0.0236	0.939	3.5.E-01
		CD8T	0.0063	0.0307	0.903	8.6.E-01
		NaiveCD8T	0.0318	0.0388	0.826	4.7.E-01
		TEMRACD8T	0.0514	0.0492	0.752	3.5.E-01
		EMCD8T	0.0028	0.0522	0.712	9.7.E-01
		CMCD8T	0.066	0.0513	0.717	2.4.E-01
		aCD8T	-0.0488	0.036	0.863	2.1.E-01
		CXCR3pCCR6nCD8T	0.1017	0.0441	0.776	3.0.E-02
		CCR6pCD8T	-0.0179	0.0575	0.647	7.9.E-01
		aCXCR3pCCR6nCD8T	-0.0048	0.0412	0.824	9.2.E-01
		aCCR6pCD8T	0.072	0.0529	0.696	2.1.E-01
		Bcell	0.019	0.0201	0.947	4.0.E-01
		CD20pBcell	0.0164	0.0209	0.94	4.9.E-01
		CD20pIgM_memory	-0.0286	0.0552	0.637	6.5.E-01
		CD20pNaiveB	0.0605	0.0405	0.771	1.7.E-01
		CD20pBeff	0.0473	0.0506	0.69	4.0.E-01
		CD20pBcm	-0.1019	0.0616	0.536	1.2.E-01
		Plasmablast	-0.0648	0.0684	0.506	4.0.E-01
		NK	0.0672	0.0302	0.898	3.6.E-02
		CD16pNK	0.0487	0.0315	0.888	1.5.E-01
		CD16nNK	0.0958	0.0788	0.321	2.7.E-01
		DC	-0.0176	0.0445	0.784	7.3.E-01
		PlasmacytoidDC	0.0535	0.0576	0.62	4.1.E-01
		MyeloidDC	0.0005	0.0538	0.7	1.0.E+00
		Monocyte	0.073	0.0296	0.906	2.0.E-02
		ClassicalMonocyte	0.0958	0.0371	0.855	1.4.E-02
		NonClassicalMonocyte	0.0117	0.0556	0.664	8.6.E-01
	Cluster 5	CD4T	-0.2012	0.0466	0.842	2.9.E-05
		NaiveCD4T	-0.0269	0.0591	0.742	7.0.E-01
		TEMRACD4T	-0.0212	0.0525	0.821	7.3.E-01
		EMCD4T	-0.0048	0.0481	0.842	9.4.E-01
		CMCD4T	-0.0833	0.0508	0.807	1.3.E-01
		aCD4T	-0.0215	0.0471	0.843	7.0.E-01
		Th1	-0.2367	0.067	0.679	6.7.E-04
		aTh1	-0.0251	0.0482	0.835	6.5.E-01
		Th17	0.0634	0.0695	0.659	4.1.E-01
		aTh17	0.0548	0.0719	0.628	5.0.E-01
		CXCR3pCCR6pTh	0.0831	0.0499	0.828	1.2.E-01
		aCXCR3pCCR6pTh	-0.0013	0.0544	0.786	9.9.E-01
		Tfh	0.0559	0.0263	0.951	4.6.E-02
		aTfh	-0.0619	0.0777	0.566	4.8.E-01
		CCR6nTfh	0.0186	0.0357	0.911	6.5.E-01
		CCR6pTfh	0.1207	0.0481	0.835	1.7.E-02
		Treg	0.0543	0.026	0.954	5.0.E-02
		aTreg	0.0562	0.0479	0.844	2.9.E-01
		NaiveTreg	-0.178	0.0682	0.67	1.3.E-02
		MemoryTreg	0.058	0.0298	0.939	6.9.E-02
		CD8T	-0.0775	0.0387	0.903	6.1.E-02
		NaiveCD8T	-0.0299	0.049	0.826	6.0.E-01
		TEMRACD8T	0.0264	0.0622	0.752	7.2.E-01
		EMCD8T	-0.0247	0.066	0.712	7.4.E-01
		CMCD8T	-0.0158	0.0649	0.717	8.4.E-01
		aCD8T	0.0599	0.0455	0.863	2.3.E-01
		CXCR3pCCR6nCD8T	-0.0674	0.0559	0.775	2.7.E-01
		CCR6pCD8T	0.0172	0.0727	0.647	8.4.E-01
		aCXCR3pCCR6nCD8T	0.0321	0.052	0.824	5.9.E-01
		aCCR6pCD8T	-0.2034	0.0666	0.699	3.4.E-03
		Bcell	-0.0147	0.0254	0.947	6.2.E-01
		CD20pBcell	-0.0109	0.0264	0.94	7.2.E-01
		CD20pIgM_memory	0.0381	0.0697	0.637	6.4.E-01
		CD20pNaiveB	0.0305	0.0513	0.771	6.1.E-01
		CD20pBeff	-0.089	0.0639	0.69	2.0.E-01
		CD20pBcm	0.0259	0.078	0.535	7.7.E-01
		Plasmablast	0.0951	0.0864	0.506	3.2.E-01
		NK	-0.1048	0.0381	0.899	8.8.E-03
		CD16pNK	-0.0867	0.0398	0.889	4.0.E-02
		CD16nNK	0.0538	0.0997	0.32	6.4.E-01
		DC	-0.0582	0.0562	0.785	3.5.E-01
		PlasmacytoidDC	-0.1105	0.0727	0.621	1.6.E-01
		MyeloidDC	0.0196	0.068	0.7	8.0.E-01
		Monocyte	-0.047	0.0375	0.906	2.5.E-01
		ClassicalMonocyte	-0.0493	0.047	0.855	3.4.E-01
		NonClassicalMonocyte	-0.1489	0.0701	0.665	4.6.E-02
	Cluster 6	CD4T	0.0815	0.0415	0.839	6.6.E-02
		NaiveCD4T	0.0689	0.0521	0.742	2.3.E-01
		TEMRACD4T	0.0726	0.0463	0.821	1.5.E-01
		EMCD4T	0.0569	0.0424	0.843	2.2.E-01
		CMCD4T	0.0806	0.0448	0.807	9.4.E-02
		aCD4T	-0.0243	0.0416	0.843	6.1.E-01
		Th1	-0.1698	0.0593	0.677	6.3.E-03
		aTh1	-0.1185	0.0424	0.836	7.7.E-03
		Th17	0.1426	0.0612	0.66	2.8.E-02
		aTh17	0.0471	0.0634	0.628	5.1.E-01
		CXCR3pCCR6pTh	-0.0571	0.0441	0.827	2.4.E-01
		aCXCR3pCCR6pTh	-0.0529	0.048	0.786	3.2.E-01
		Tfh	0.0371	0.0233	0.951	1.4.E-01
		aTfh	-0.0354	0.0686	0.566	6.6.E-01
		CCR6nTfh	0.0243	0.0315	0.911	4.9.E-01
		CCR6pTfh	0.04	0.0426	0.835	4.0.E-01
		Treg	0.0398	0.023	0.954	1.1.E-01
		aTreg	0.0297	0.0423	0.844	5.4.E-01
		NaiveTreg	-0.0558	0.0604	0.668	4.1.E-01
		MemoryTreg	0.0429	0.0263	0.939	1.3.E-01
		CD8T	0.1123	0.0341	0.904	1.5.E-03
		NaiveCD8T	0.0643	0.0433	0.826	1.7.E-01
		TEMRACD8T	0.0489	0.0549	0.752	4.3.E-01
		EMCD8T	0.0971	0.0582	0.713	1.2.E-01
		CMCD8T	0.0244	0.0573	0.717	7.2.E-01
		aCD8T	0.0795	0.0401	0.864	6.3.E-02
		CXCR3pCCR6nCD8T	-0.0584	0.0493	0.775	2.8.E-01
		CCR6pCD8T	0.0617	0.0641	0.647	3.9.E-01
		aCXCR3pCCR6nCD8T	0.0125	0.0459	0.824	8.2.E-01
		aCCR6pCD8T	-0.0245	0.059	0.696	7.2.E-01
		Bcell	0.0145	0.0224	0.947	5.7.E-01
		CD20pBcell	0.0405	0.0233	0.94	1.1.E-01
		CD20pIgM_memory	-0.0941	0.0615	0.638	1.6.E-01
		CD20pNaiveB	0.0638	0.0452	0.771	1.9.E-01
		CD20pBeff	0.0427	0.0565	0.69	5.0.E-01
		CD20pBcm	-0.1224	0.0687	0.536	9.7.E-02
		Plasmablast	-0.0025	0.0763	0.505	9.8.E-01
		NK	0.0059	0.0338	0.898	8.9.E-01
		CD16pNK	0.0085	0.0352	0.888	8.4.E-01
		CD16nNK	-0.0804	0.0879	0.321	4.1.E-01
		DC	-0.0348	0.0496	0.784	5.4.E-01
		PlasmacytoidDC	-0.0212	0.0642	0.62	7.8.E-01
		MyeloidDC	-0.0117	0.06	0.7	8.7.E-01
		Monocyte	0.0717	0.0331	0.906	4.2.E-02
		ClassicalMonocyte	0.0562	0.0415	0.855	2.1.E-01
		NonClassicalMonocyte	0.1455	0.0619	0.666	2.6.E-02
